# Supplementary material for: Thermodynamic Consideration of the Solid Saponin Extract Drop–Air System
Source: Molecules. 2023 Jun 23;28(13):4943. doi: 10.3390/molecules28134943 (PMC10343909; doi:10.3390/molecules28134943)
Supplement: Supplementary file 1 [file molecules-28-04943-s001.zip]

Archive with 1 entries (1 files):
- molecules-2421276-supplementary.pdf
